# Supplementary material for: The Association of Vitamin D and Its Pathway Genes’ Polymorphisms with Hypertensive Disorders of Pregnancy: A Prospective Cohort Study
Source: Nutrients. 2022 Jun 6;14(11):2355. doi: 10.3390/nu14112355 (PMC9183033; doi:10.3390/nu14112355)
Supplement: Supplementary file 1 [file nutrients-14-02355-s001.zip]

Archive with 1 entries (1 files):
- nutrients-1717678-supplementary.pdf
